# Supplementary material for: Inhibitory activity of medicinal mushroom Ganoderma lucidum on colorectal cancer by attenuating inflammation
Source: Precis Clin Med. 2021 Aug 28;4(4):231–45. doi: 10.1093/pcmedi/pbab023 (PMC8982591; doi:10.1093/pcmedi/pbab023)
Supplement: pbab023_Supplemental_File [file pbab023_supplemental_file.zip]

Archive with 6 entries (6 files):
- Suppl. Table S1.xlsx
- Suppl. Table S2.xlsx
- Suppl. Table S3.xlsx
- Suppl. Table S4.xlsx
- Suppl. Table S5.xlsx
- Supplementary Figures_08102021.pdf
