# Supplementary material for: Inhibitory activity of medicinal mushroom Ganoderma lucidum on colorectal cancer by attenuating inflammation
Source: Precis Clin Med. 2021 Aug 28;4(4):231–45. doi: 10.1093/pcmedi/pbab023 (PMC8982591; doi:10.1093/pcmedi/pbab023)
Supplement: pbab023_Supplemental_File [file pbab023_supplemental_file.zip › Suppl. Table S1.xlsx]

## Sheet: Sheet1
Supplementary Table S1. Summary of growth inhibition data for hot water and gastrointestinal juice extracts of GLSF in a panel of cancerous and noncancerous cell lines
		PC3 (prostate cancer)	MDA-MB-231 (breast cancer)	A375 (melanoma)	H460 (lung cancer)		HT-29 (colon cancer)		HepG2 (liver cancer)		NCI-N87 (gastric cancer)		NHDF (normal skin)
Hot Water	% viability	21.66 ± 2.01%	36.88 ± 1.05%	9.56 ± 0.17%	94.70 ± 0.26%		87.88 ± 1.7%		56.02 ± 2.07%		39.95 ± 0.76%		95.12 ± 0.72%
	IC50 (mg/mL)	1.55 ± 0.34	3.27 ± 0.12	1.93 ± 0.12	>5.0		> 5.0		> 5.0		3.28 ± 0.12		> 5.0
GI Juice	% viability	43.89 ± 0.28%	2.61 ± 0.03%	3.22 ± 0.59%	2.85 ± 0.39%		12.32 ± 1.28%		25.74 ± 2.39%		9.65 ± 0.3%		6.89 ± 0.07%
	IC50 (mg/mL)	4.20 ± 0.00	2.60 ± 0.06	2.43 ± 0.02	1.73 ± 0.03		3.20 ± 0.00		2.62 ± 0.13		2.47 ± 0.03		3.28 ± 0.02
Note:
% viability data were derived from SRB assay in different cell lines treated with 5 mg/mL extracts
