# Supplementary material for: Inhibitory activity of medicinal mushroom Ganoderma lucidum on colorectal cancer by attenuating inflammation
Source: Precis Clin Med. 2021 Aug 28;4(4):231–45. doi: 10.1093/pcmedi/pbab023 (PMC8982591; doi:10.1093/pcmedi/pbab023)
Supplement: pbab023_Supplemental_File [file pbab023_supplemental_file.zip › Suppl. Table S2.xlsx]

## Sheet: Sheet1
Supplementary Table S2. The content of the active components in GLSF extract using artificial gastrointestinal juice (n = 3)
Compound	Content (μg/g)
ganoderenic Acid C	26.04 ± 1.45
ganoderic Acid C2	98.42 ± 1.01
ganoderic Acid G	178.31 ± 7.84
ganoderic Acid B	39.20 ± 2.18
ganoderenic Acid B	73.40 ± 3.25
ganoderic Acid A	214.11 ± 8.39
ganoderic Acid H	44.16 ± 3.41
ganoderenic Acid D	34.27 ± 1.38
ganoderic Acid D	157.70 ± 6.15
ganoderic Acid F	13.66 ± 0.78
ganoderic Acid DM	1.48 ± 0.24
ganoderol A	-
Eergosterol	15.97 ± 1.49
