# Supplementary material for: Inhibitory activity of medicinal mushroom Ganoderma lucidum on colorectal cancer by attenuating inflammation
Source: Precis Clin Med. 2021 Aug 28;4(4):231–45. doi: 10.1093/pcmedi/pbab023 (PMC8982591; doi:10.1093/pcmedi/pbab023)
Supplement: pbab023_Supplemental_File [file pbab023_supplemental_file.zip › Suppl. Table S3.xlsx]

## Sheet: Sheet1
Supplementary Table S3. 53 significant differentially expressed genes (DEGs) between the two groups (|log2 fold change| > 1 and p value < 0.05)
Gene ID	Log2 fold change	LogCPM	F	P Value
Krt8	-2.4915	0.433178	7.91943	0.0212846
Krt19	-2.31348	0.130204	7.44429	0.0241794
Cxcl1	-1.55892	3.59315	18.9827	0.00207384
Mmp10	-1.5126	-0.0253654	20.0607	0.00130725
Nppb	-1.43739	4.61022	25.9408	0.000772272
G0s2	-1.33648	0.330993	6.16061	0.0351517
Il1b	-1.30542	4.72351	77.5536	9.57429e-06
Cxcr2	-1.28027	-0.329954	5.22101	0.0477442
Rn7sk	-1.16774	-0.0727277	5.09652	0.0498347
Mmp13	-1.16183	5.51771	20.4409	0.00168323
Dach2	-1.15145	0.385803	10.4658	0.00942102
Stamos	-1.13376	-0.778579	18.1743	0.00181518
Ptgs2	-1.11053	6.84445	22.7691	0.00118429
Ces1a	-1.09776	-0.606177	6.44434	0.0303124
Il11	-1.09346	4.18248	28.9026	0.000488933
Cxcl5	-1.08144	1.90758	9.41612	0.0134153
4930565N06Rik	-1.0638	1.03799	24.1906	0.000683825
Trp53tg5	-1.06064	-1.1837	10.2492	0.009962
Mmp12	-1.02902	6.76529	15.2891	0.00400599
Kcnmb1	-1.02218	-1.051	8.91177	0.0142895
Rcan2	1.00166	0.443491	14.9234	0.00339297
Unc5a	1.01389	-0.396937	6.12317	0.0337687
Psd2	1.01888	-1.21413	7.9213	0.0190377
Hoxc8	1.02654	-0.204295	10.2563	0.00994375
Gad2	1.02828	-0.670357	9.87635	0.0109849
Tbr1	1.03111	-0.67385	12.6087	0.00560707
Prr22	1.03918	-0.643955	7.76573	0.0199492
Adamts15	1.06122	0.471485	5.27716	0.0468574
Itga10	1.06685	4.94601	45.0055	9.33968e-05
Aldh1a1	1.07569	1.08582	16.2667	0.00259371
Sult1a1	1.08293	0.957589	14.2494	0.00390588
Ifng	1.09103	0.72645	14.7493	0.00351717
Marveld2	1.10015	-0.635207	12.8593	0.00529605
Ly6i	1.122	1.53316	5.25098	0.0487734
Olfr1217	1.14315	0.48763	14.1732	0.00396959
Lvrn	1.17165	1.38601	21.2609	0.00107285
Gm1720	1.20631	-1.45712	6.09194	0.0341301
Srcin1	1.22185	-1.01806	14.1881	0.00395709
Gm807	1.25609	1.75636	22.0455	0.000946918
Chrm3	1.2673	-1.36147	6.54213	0.0293473
Dpep1	1.3083	-1.39294	10.295	0.00984445
Stmn4	1.32252	-1.3317	12.8917	0.00525741
Hrct1	1.32922	0.371605	17.2491	0.00215098
Fmo2	1.34616	1.90376	12.0392	0.00723137
Grik2	1.41712	-1.05672	8.54229	0.01587
Mt4	1.43011	-0.574874	6.29054	0.0327323
A830036E02Rik	1.55537	-0.712342	25.1082	0.000598829
Gm6093	1.63046	-0.378774	19.2866	0.00149167
Inpp5j	1.67284	1.16455	16.0754	0.00305517
Thsd7b	1.71271	-1.25708	10.0196	0.0105774
Zbtb16	2.07039	-0.39006	30.9169	0.000278971
Fam107a	2.22076	-1.44412	11.3155	0.00761546
Retnla	2.52329	1.94962	15.7424	0.00362491
