# Supplementary material for: Inhibitory activity of medicinal mushroom Ganoderma lucidum on colorectal cancer by attenuating inflammation
Source: Precis Clin Med. 2021 Aug 28;4(4):231–45. doi: 10.1093/pcmedi/pbab023 (PMC8982591; doi:10.1093/pcmedi/pbab023)
Supplement: pbab023_Supplemental_File [file pbab023_supplemental_file.zip › Suppl. Table S4.xlsx]

## Sheet: Sheet1
Supplementary Table S4. Significant canonical pathways enriched by DEGs in GLSF treated group compared to those from the control group
Ingenuity Canonical Pathways	-log(p-value)	Ratio	Molecules
Granulocyte Adhesion and Diapedesis	7.17	0.0452	CXCR2,MMP10,IL1B,MMP13,CXCL2,MMP12,CXCL6
Agranulocyte Adhesion and Diapedesis	6.97	0.0422	CXCR2,MMP10,IL1B,MMP13,CXCL2,MMP12,CXCL6
Role of IL-17F in Allergic Inflammatory Airway Diseases	5.65	0.1	MMP13,IL1B,CXCL6,IL11
Osteoarthritis Pathway	5.13	0.0296	CXCR2,MMP10,MMP13,IL1B,PTGS2,MMP12
Inhibition of Matrix Metalloproteases	4.06	0.0811	MMP10,MMP13,MMP12
Colorectal Cancer Metastasis Signaling	3.47	0.0192	IFNG,MMP10,MMP13,PTGS2,MMP12
Role of IL-17A in Arthritis	3.31	0.0455	MMP13,PTGS2,CXCL6
Differential Regulation of Cytokine Production in Intestinal Epithelial Cells by IL-17A and IL-17F	3.15	0.118	IFNG,IL1B
Glucocorticoid Receptor Signaling	3	0.0152	IFNG,KRT8,KRT19,IL1B,PTGS2
Fatty Acid α-oxidation	3	0.1	ALDH1A1,PTGS2
Bladder Cancer Signaling	2.84	0.0316	MMP10,MMP13,MMP12
Type I Diabetes Mellitus Signaling	2.76	0.0294	IFNG,GAD2,IL1B
Role of Hypercytokinemia/hyperchemokinemia in the Pathogenesis of Influenza	2.71	0.0714	IFNG,IL1B
Role of Osteoblasts, Osteoclasts and Chondrocytes in Rheumatoid Arthritis	2.7	0.0175	IFNG,MMP13,IL1B,IL11
Dopamine Degradation	2.65	0.0667	ALDH1A1,Sult1a1
Atherosclerosis Signaling	2.61	0.0261	IFNG,IL1B,MMP13
HIF1α Signaling	2.51	0.024	MMP10,MMP13,MMP12
Role of Cytokines in Mediating Communication between Immune Cells	2.47	0.0541	IFNG,IL1B
Graft-versus-Host Disease Signaling	2.45	0.0526	IFNG,IL1B
Neuroinflammation Signaling Pathway	2.35	0.0139	IFNG,GAD2,IL1B,PTGS2
Glutamate Dependent Acid Resistance	2.33	0.5	GAD2
Cardiac Hypertrophy Signaling (Enhanced)	2.29	0.0104	IFNG,CXCR2,IL1B,PTGS2,IL11
Axonal Guidance Signaling	2.28	0.0104	ADAMTS15,UNC5A,MMP10,MMP13,MMP12
Role of Pattern Recognition Receptors in Recognition of Bacteria and Viruses	2.24	0.0192	IFNG,IL1B,IL11
HMGB1 Signaling	2.14	0.0178	IFNG,IL1B,IL11
Serotonin Degradation	2.12	0.0357	ALDH1A1,Sult1a1
Hepatic Cholestasis	2.11	0.0173	IFNG,IL1B,IL11
Hepatic Fibrosis / Hepatic Stellate Cell Activation	2.07	0.0168	IFNG,IL1B,MMP13
Eicosanoid Signaling	2	0.0308	DPEP1,PTGS2
Th17 Activation Pathway	1.95	0.0294	IFNG,IL1B
Glutamate Degradation III (via 4-aminobutyrate)	1.93	0.2	GAD2
LPS/IL-1 Mediated Inhibition of RXR Function	1.92	0.0147	ALDH1A1,FMO2,IL1B
Leukocyte Extravasation Signaling	1.9	0.0145	MMP10,MMP13,MMP12
Communication between Innate and Adaptive Immune Cells	1.89	0.027	IFNG,IL1B
Role of MAPK Signaling in the Pathogenesis of Influenza	1.83	0.0253	IFNG,PTGS2
Altered T Cell and B Cell Signaling in Rheumatoid Arthritis	1.8	0.0244	IFNG,IL1B
Role of IL-17A in Psoriasis	1.73	0.125	CXCL6
Prostanoid Biosynthesis	1.68	0.111	PTGS2
PPAR Signaling	1.62	0.0196	IL1B,PTGS2
Role of Lipids/Lipid Rafts in the Pathogenesis of Influenza	1.59	0.0909	IFNG
LXR/RXR Activation	1.56	0.0182	IL1B,PTGS2
Xenobiotic Metabolism Signaling	1.56	0.0108	ALDH1A1,FMO2,IL1B
Leukotriene Biosynthesis	1.56	0.0833	DPEP1
Cholecystokinin/Gastrin-mediated Signaling	1.54	0.0177	IL1B,PTGS2
Differential Regulation of Cytokine Production in Macrophages and T Helper Cells by IL-17A and IL-17F	1.46	0.0667	IL1B
PI3K/AKT Signaling	1.43	0.0154	INPP5J,PTGS2
Role of Tissue Factor in Cancer	1.42	0.0153	IL1B,MMP13
D-myo-inositol (1,4,5)-trisphosphate Degradation	1.41	0.0588	INPP5J
Histamine Degradation	1.41	0.0588	ALDH1A1
STAT3 Pathway	1.4	0.0148	CXCR2,IL1B
Aryl Hydrocarbon Receptor Signaling	1.39	0.0147	ALDH1A1,IL1B
1D-myo-inositol Hexakisphosphate Biosynthesis II (Mammalian)	1.38	0.0556	INPP5J
D-myo-inositol (1,3,4)-trisphosphate Biosynthesis	1.38	0.0556	INPP5J
FAT10 Signaling Pathway	1.38	0.0556	IFNG
Oxidative Ethanol Degradation III	1.36	0.0526	ALDH1A1
Inflammasome pathway	1.36	0.0526	IL1B
Role of JAK1, JAK2 and TYK2 in Interferon Signaling	1.32	0.0476	IFNG
Putrescine Degradation III	1.32	0.0476	ALDH1A1
