# Supplementary material for: Inhibitory activity of medicinal mushroom Ganoderma lucidum on colorectal cancer by attenuating inflammation
Source: Precis Clin Med. 2021 Aug 28;4(4):231–45. doi: 10.1093/pcmedi/pbab023 (PMC8982591; doi:10.1093/pcmedi/pbab023)
Supplement: pbab023_Supplemental_File [file pbab023_supplemental_file.zip › Suppl. Table S5.xlsx]

## Sheet: Sheet1
Supplementary Table S5. Top activated and inhibited upstream regulators predicted by IPA (P-value <0.05 and |Z-score| > 2)
Upstream Regulator	Molecule Type	Predicted Activation State	Activation z-score	p-value of overlap
Alpha catenin	group	Activated	2.425	2.36e-07
TP53	transcription regulator	Activated	2.065	0.00503
IL17A	cytokine	Inhibited	-2.089	4.42e-07
TNF	cytokine	Inhibited	-2.113	6.84e-08
IL17RA	transmembrane receptor	Inhibited	-2.184	5.62e-09
KRT17	other	Inhibited	-2.236	8.12e-09
TNFSF12	cytokine	Inhibited	-2.449	2.62e-08
